# Supplementary material for: Our unknown neighbor: A new species of rain frog of the genus Pristimantis (Amphibia: Anura: Strabomantidae) from the city of Loja, southern Ecuador
Source: PLoS One. 2021 Oct 27;16(10):e0258454. doi: 10.1371/journal.pone.0258454 (PMC8550592; doi:10.1371/journal.pone.0258454)
Supplement: S2 Table — (XLSX) [file pone.0258454.s004.xlsx]

## Sheet: 16S Genetic distances
		1	2	3	4	5	6	7	8	9	10	11	12	13	14	15	16	17	18	19	20	21	22	23	24	25	26	27	28	29	30	31	32	33	34	35	36	37	38	39	40	41	42	43	44	45	46	47	48
1	Pristimantis_andinogigas_MUTPL359_Cajanuma
2	Pristimantis_atillo_QCAZ42488_Lagunas_de_Atillo	6.8323
3	Pristimantis_atillo_QCAZ42498_PN_Sangay	6.77618	0
4	Pristimantis_atratus_QCAZ45645_PN_Podocarpus	4.44444	7.63052	7.56972
5	Pristimantis_atratus_QCAZ45580_Loja_San_Sebastian	4.44444	7.63052	7.56972	0
6	Pristimantis_balionotus_MUTPL180_El_Madrigal	5.32178	4.48065	4.44444	5.51471	5.51471
7	Pristimantis_balionotus_MUTPL392_Abra_de_Zamora	5.19802	4.48065	4.44444	5.39216	5.39216	0.122399
8	Pristimantis_chomskyi_QCAZ45666_Tapichalaca	2.22222	6.84105	6.78643	4.12621	4.12621	4.66258	4.53988
9	Pristimantis_chomskyi_MUTPL524_Cerro_Toledo	1.97531	6.0166	5.96708	3.58467	3.58467	4.46097	4.33705	0.246914
10	Pristimantis_cryptomelas_MUTPL135_Abra_de__Zamora	9.92556	9.69697	9.61924	9.62241	9.62241	9.23645	9.1133	10	9.68944
11	Pristimantis_cryptomelas_MUTPL168_Washapamba	10.1737	9.69697	9.61924	9.74421	9.74421	9.1133	8.99015	10.2439	9.93789	0.486618
12	Pristimantis_gagliardoi_QCAZ42575_Morona_Santiago_PN_Sangay	7.78947	8.16327	8.16327	7.55102	7.55102	6.41822	6.62526	7.36196	6.75105	7.3922	7.3922
13	Pristimantis_gagliardoi_QCAZ46738_Canar_PN_Sangay	7.77311	8.14664	8.14664	7.53564	7.53564	5.99174	6.19835	7.34694	6.73684	7.17213	7.17213	0.814664
14	Pristimantis_gloria_KU218035_Azuay	6.05686	5.22088	5.17928	6.31068	6.31068	4.04908	4.04908	5.58931	5.32178	9.48905	9.61071	6.53061	6.10998
15	Pristimantis_gloria_QCAZ16448_Azuay_Gualaceo	5.80964	5.02008	4.98008	6.31068	6.31068	4.17178	4.17178	5.58931	5.32178	9.3674	9.48905	6.73469	6.31365	0.242424
16	Pristimantis_gloria_MUTPL223_Urdaneta	5.93325	5.32787	5.28455	6.51106	6.51106	4.31034	4.31034	5.78106	5.44554	9.48276	9.60591	7.5	7.06861	1.10429	0.858896
17	Pristimantis_hampatusami_QCAZ58042_Buenaventura	7.10173	5.82329	5.81162	8.58209	8.58209	4.34783	4.53686	7.66355	6.53846	10.5066	10.3189	9.79592	9.77597	7.46269	7.27612	7.03422
18	Pristimantis_hampatusami_QCAZ58044_KX525478_Buenaventura	7.55668	5.4878	5.44355	8.91089	8.91089	5.50688	5.63204	7.79703	7.06179	11.0559	10.9317	9.09091	9.07216	7.67327	7.42574	7.26817	0.760456
19	Pristimantis_jimenezi_QCAZ45178_Azuay_San_Antonio	6.79012	7.02811	6.97211	6.5534	6.5534	5.39216	5.51471	6.79612	6.67491	9.7561	9.87805	8.57143	8.14664	5.58931	5.4678	5.65806	6.90299	7.78739
20	Pristimantis_jimenezi_QCAZ46978_Azuay_Zadracay	7.16049	7.02811	6.97211	7.16019	7.16019	5.63725	5.7598	7.40291	7.04574	9.63415	9.7561	8.16327	7.73931	5.95383	5.83232	6.02706	6.90299	8.03461	1.20919
21	Pristimantis_lutzae_QCAZ32785_Azuay_Yanuncay_Irquis	5.55556	5.42169	5.37849	5.93939	5.93939	3.43137	3.55392	4.85437	4.69716	9.00243	8.88078	5.71429	5.29532	3.87879	3.75758	4.17178	6.90299	7.29295	4.73301	5.45455
22	Pristimantis_lutzae_QCAZ53728_PN_Cajas	5.61331	5.44355	5.44355	6.04839	6.04839	2.86299	3.06748	4.44444	4.16667	7.70791	7.70791	5.71429	5.29532	2.82258	2.62097	2.88066	6.45161	5.91837	4.03226	4.43548	0
23	Pristimantis_multicolor_QCAZ47213_PN_Yacuri	3.95833	6.46465	6.46465	4.64646	4.64646	4.71311	4.5082	4.04858	3.34029	8.53659	8.53659	6.32653	6.31365	4.84848	5.05051	5.7732	8.48485	7.97546	6.66667	6.26263	5.05051	5.05051
24	Pristimantis_multicolor_QCAZ47214_MK881489_PN_Yacuri	3.9501	6.45161	6.45161	4.6371	4.6371	4.70348	4.49898	4.0404	3.33333	8.51927	8.51927	6.32653	6.31365	4.83871	5.04032	5.76132	8.46774	7.95918	6.65323	6.25	5.04032	5.04032	0
25	Pristimantis_muscosus_QCAZ54857_Tapichalaca	9.66543	9.87903	9.8	9.97567	9.97567	8.96806	9.09091	10.5968	9.80149	7.92683	7.68293	8.19672	7.97546	9.0134	8.8916	9.24784	10.4673	9.92556	10.5839	10.7056	9.24574	9.10931	8.51927	8.50202
26	Pristimantis_nangaritza_QCAZ41710_Nangaritza	7.96964	9.23077	9.23077	7.39372	7.39372	6.91589	6.91589	8.7037	7.79468	6.69145	6.50558	6.60793	6.81319	7.57856	7.7634	7.89474	9.89899	8.49057	9.24214	8.87246	8.31793	8.57143	8.13187	8.13187	8.33333
27	Pristimantis_percultus_MUTPL810_Cajanuma	4.07407	6.4257	6.3745	4.12121	4.12121	5.02451	4.90196	3.51942	2.96663	9.74421	9.86602	6.73469	6.72098	5.9466	5.82524	5.77396	8.39552	8.5396	6.67476	7.28155	5.45455	5.44355	4.0404	4.03226	10.5839	7.94824
28	Pristimantis_percultus_MUTPL812_Cajanuma	3.70828	6.4257	6.3745	3.76214	3.76214	4.90196	4.77941	3.15917	2.59901	9.87805	10	6.73469	6.72098	5.58931	5.4678	5.41205	8.39552	8.17844	6.79612	7.40291	5.58252	5.44355	4.0404	4.03226	10.3406	7.94824	0.242718
29	Pristimantis_philipi_KU217863_EF493672_Cajas	7.5495	7.02811	6.97211	7.77643	7.77643	6.63391	6.51106	7.78589	7.55886	8.90244	9.02439	7.14286	7.12831	7.04739	7.04739	7.38007	8.20896	8.66337	8.39416	8.75912	7.52427	6.25	7.27273	7.25806	9.39024	6.09982	7.89793	7.78589
30	Pristimantis_philipi_QCAZ37537_Cajas	7.66378	7.02811	6.97211	7.88835	7.88835	6.74847	6.62577	7.89793	7.67327	8.76979	8.8916	7.14286	7.12831	7.16019	7.16019	7.49386	8.20896	8.77627	8.50547	8.86999	7.63636	6.25	7.27273	7.25806	9.257	6.09982	8.00971	7.89793	0.121212
31	Pristimantis_phoxocephalus_QCAZ58463_Cotopaxi_Pilalo	6.52591	7.27273	7.27273	5.97015	5.97015	5.10397	5.10397	6.16822	5.96154	7.87992	7.87992	6.53061	5.91837	4.85075	5.03731	5.32319	8.27068	8.60421	5.78358	5.78358	5.59701	5.25253	5.66802	5.65657	10.1124	8.88889	6.15672	6.15672	7.63501	7.63501
32	Pristimantis_spinosus_KU218052_EF493673_Morona_Santiago	8.31266	8.4507	8.38323	7.91717	7.91717	7.38916	7.26601	8.53659	8.07453	5.73171	5.60976	6.13497	5.5102	8.15085	8.0292	8.37438	9.53271	10.0621	8.29268	8.29268	6.691	6.26263	7.28745	7.27273	6.96822	6.2963	8.52619	8.53659	7.68293	7.79537	7.28972
33	Pristimantis_teslai_QCAZ46213_Tungurahua_Llanganatillo	7.05394	2.41449	2.41449	7.84708	7.84708	5.71429	5.71429	6.65323	6.23701	10.1215	10.1215	8.77551	8.75764	6.23742	6.03622	6.3655	6.63984	6.10998	6.84105	7.24346	5.6338	5.64516	7.07071	7.05645	10.9091	9.23077	6.23742	6.23742	8.04829	8.04829	7.47475	9.07258
34	Pristimantis_tinguichaca_QCAZ31945_Morona_Santiago_PN_Sangay	6.73759	4.84848	4.84848	7.25389	7.25389	3.67133	3.84615	6.40138	5.68384	9.02778	8.85417	9.59184	9.16497	5.52677	5.52677	5.79965	5.82707	5.84071	6.04491	6.04491	5.18135	5.65657	7.67677	7.67677	9.70537	8.90538	7.08117	7.08117	6.90846	6.90846	7.47664	7.95848	5.85859
35	Pristimantis_tinguichaca_QCAZ40582_MK881433_Morona_Santiago_PN_Sangay	7.93319	4.8583	4.8583	8.2996	8.2996	4.10678	4.31211	7.50507	6.69456	9.77597	9.5723	9.59184	9.16497	6.2753	6.2753	6.81818	5.66802	5.7377	7.08502	7.08502	5.66802	5.66802	7.69231	7.69231	10.1626	9.67033	8.09717	8.09717	7.28745	7.28745	7.70791	8.92495	5.87045	0
36	Pristimantis_torresi_QCAZ47342_Guanchanama	8.75	8.28283	8.28283	8.88889	8.88889	7.37705	7.37705	8.48485	7.91667	8.94309	8.94309	8.99796	8.97959	7.27273	7.07071	7.42268	9.89899	9.59184	8.65191	8.66935	7.27273	7.27273	8.90688	8.88889	11.1562	9.2511	8.88889	8.88889	8.28283	8.28283	8.70445	8.50202	8.88889	8.70445	8.72211
37	Pristimantis_torresi_QCAZ47397_Celica	9.5	8.2495	8.18363	9.32515	9.32515	8.04455	8.04455	9.20245	8.875	9.23645	9.35961	8.99796	8.97959	8.34356	8.22086	8.32298	9.71963	10.7635	8.56793	8.70098	7.85276	7.27273	8.90688	8.88889	11.6851	8.51852	9.57055	9.57055	8.24108	8.35381	8.78505	8.36408	8.87097	8.13149	8.72211	0
38	Pristimantis_torresi_MUTPL996_Guachanama	8.85312	5.58659	5.46448	8.65191	8.65191	7.64588	7.64588	8.2495	8.2495	8.85312	9.25553	6.39535	6.39535	8.04829	8.04829	7.64588	8.29493	11.1111	8.04829	8.04829	7.44467	5.08475	4.54545	4.51977	10.664	6.19469	8.4507	8.4507	7.07071	7.25806	6.88073	7.45968	6.74157	5.76923	6.28571	0	0
39	Pristimantis_lojanus_MUTPL176_Loja_Q_Volcan	8.20584	8.90688	8.83534	8.85559	8.85559	6.62069	6.62069	8.31063	7.7886	9.52381	9.65986	8.43621	8.00821	6.66667	6.66667	6.89655	9.29293	9.19067	7.63984	7.50341	6.66667	7.11382	8.55397	8.53659	9.95907	9.01468	8.44687	8.59482	7.09413	7.22071	8.35031	9.11565	9.12779	8.73786	9.18367	7.72358	6.8306	5.03597
40	Pristimantis_lojanus_MUTPL178_Loja_El_Carmen	8.48806	8.90688	8.83534	9.36281	9.36281	6.97368	6.97368	8.58257	8.09019	9.88296	9.88296	8.43621	8.00821	7.28218	7.28218	7.50988	9.18164	8.93561	8.07292	7.94271	6.75325	7.11382	8.55397	8.53659	10.1562	8.49802	8.84265	8.98438	8.07292	8.19246	8.18363	9.375	9.12779	8.27206	9.18367	7.72358	6.97368	5.39326	0
41	Pristimantis_lojanus_MUTPL191_Loja_Cristal	9.09091	8.90688	8.83534	10.1289	10.1289	8.02239	8.02239	9.2081	8.52273	10.8856	10.8856	8.43621	8.00821	7.56458	7.74908	8.08271	9.29293	9.73783	9.39227	9.2081	7.73481	7.11382	8.55397	8.53659	10.8656	9.53437	9.39227	9.39227	8.85609	8.85609	8.35031	10.3512	9.12779	9.16497	9.18367	7.72358	8.36431	7.17489	0	0
42	Pristimantis_totoroi_KU218025_Chimborazo_Riobamba	6.43564	6.63984	6.58683	6.691	6.691	5.89681	6.01966	6.56136	6.06436	7.93651	8.05861	6.33947	6.12245	5.83942	5.71776	5.66502	7.1028	7.43494	6.67476	7.03883	5.71776	4.84848	6.07287	6.06061	9.257	7.40741	6.20438	6.20438	6.82095	6.93431	6.34328	7.44811	6.85484	6.22837	6.89655	7.67677	7.97546	7.24346	6.82128	7.43155	8.85609
43	Pristimantis_totoroi_QCAZ58425_Cotopaxi_Pilalo	6.16822	6.86869	6.86869	5.63636	5.63636	5.15654	5.3407	6.36364	5.60748	6.76417	6.76417	6.33947	6.12245	5.63636	5.45455	5.37037	6.95489	6.33147	6.54545	6.90909	5.09091	5.05051	6.68016	6.66667	8.39416	7.66208	6	6	7.07804	7.07804	6.52985	5.82878	7.07071	6.55738	7.09939	8.28283	8.36364	6.46552	8.33333	7.94574	8.33333	1.08893
44	Pristimantis_verrucolatus_QCAZ46982_Azuay_Yumate	6.04938	4.21687	4.18327	6.06061	6.06061	3.92157	4.04412	5.46117	5.19159	9.50061	9.62241	7.55102	7.12831	4.61165	4.61165	4.914	5.78358	6.06436	5.58252	5.70388	4.84848	4.03226	6.06061	6.04839	9.61071	8.13309	5.69697	5.33981	6.92588	7.03883	6.34328	8.03898	4.62777	3.45423	4.04858	8.68687	9.07975	8.65191	6.94823	7.54226	8.10313	5.83942	5.81818
45	Pristimantis_verrucolatus_QCAZ46993_Azuay_Cochapamba	6.18047	4.21687	4.18327	6.31068	6.31068	3.92157	4.04412	5.71081	5.44554	9.39024	9.5122	7.55102	7.12831	4.61725	4.49575	5.04305	5.97015	6.19579	5.58252	5.70388	4.73301	4.03226	6.06061	6.04839	9.61071	8.31793	5.82524	5.58252	7.05596	7.16889	6.52985	8.17073	4.62777	3.62694	4.04858	8.68687	9.07975	8.65191	6.68486	7.29167	8.10313	5.83942	6	0.242424
46	Pristimantis_versicolor_KU218096_EF493389_Abra	7.16049	3.81526	3.78486	7.63636	7.63636	5.26961	5.39216	6.91748	6.42769	10.5839	10.7056	8.97959	8.9613	6.18182	6.06061	6.38037	6.15672	6.92213	7.52427	7.88835	6.2954	6.45161	8.48485	8.46774	10.6926	8.87246	6.42424	6.67476	7.76699	7.87879	8.76866	8.88078	4.22535	5.69948	6.07287	8.08081	8.83436	8.85312	8.02721	8.44156	9.39227	6.43985	6.72727	4.72727	4.61165
47	Pristimantis_versicolor_MUTPL494_El_Madrigal	7.28395	3.61446	3.58566	7.75758	7.75758	5.14706	5.26961	7.03883	6.5513	10.7056	10.8273	8.77551	8.75764	6.06061	5.93939	6.25767	6.34328	7.04574	7.40291	7.76699	6.17433	6.25	8.28283	8.26613	10.5711	9.0573	6.54545	6.79612	7.88835	8	8.58209	9.00243	4.42656	5.87219	6.2753	7.87879	8.71166	8.85312	8.16327	8.57143	9.57643	6.56136	6.90909	4.84848	4.73301	0.120919
48	Pristimantis_CCS1_QCAZ32790_Azuay_Yanuncahi_Irquis	6.79012	4.61847	4.58167	6.90909	6.90909	5.01836	5.14076	6.43204	6.30408	9.48905	9.61071	7.34694	6.92464	5.45455	5.21212	5.64417	7.08955	6.5513	6.5534	6.67476	5.81114	5.24194	7.07071	7.05645	8.63747	9.24214	6.90909	6.5534	7.28155	7.39394	6.90299	8.0292	5.03018	4.4905	4.65587	8.68687	9.20245	8.85312	7.07483	7.79221	8.83978	5.83942	6.18182	3.51515	3.39806	5.56901	5.69007
49	Pristimantis_CCS2_QCAZ45129_El_Oro_Chillacocha	6.05686	5.42169	5.37849	6.31068	6.31068	3.92157	3.92157	5.4678	5.07426	9.0134	9.0134	6.93878	6.51731	1.82039	1.82039	2.08845	7.08955	7.31103	5.58931	5.95383	3.2767	2.41935	5.25253	5.24194	8.64799	7.39372	5.58252	5.4678	6.93431	7.04739	5.78358	7.67357	6.43863	5.35406	6.07287	7.27273	8.09816	7.84708	6.67575	7.29167	8.11808	5.96107	5.63636	4.49029	4.49575	5.9466	5.82524	5.33333
50	Pristimantis_UCS1_QCAZ53999_Zamora_Chinchipe_Romerillos	6.47182	2.22672	2.22672	7.48988	7.48988	5.33881	5.33881	6.69371	6.06695	9.5723	9.5723	8.36735	8.35031	5.87045	5.66802	6.19835	6.88259	6.35246	6.88259	6.88259	5.66802	5.66802	6.68016	6.68016	10.1626	9.23077	6.68016	6.68016	8.09717	8.09717	7.30223	8.72211	3.03644	6.07287	6.07287	8.72211	8.72211	7.42857	8.97959	8.97959	8.97959	7.30223	7.50507	4.04858	4.04858	3.03644	2.83401	5.26316
51	Pristimantis_UCS2_QCAZ45029_PN_Sangay	7.22611	3.82883	3.82883	8.78378	8.78378	6.86499	6.86499	7.44921	6.54206	10.8844	10.8844	9.48081	9.45946	7.65766	7.43243	7.8341	7.65766	7.07763	8.78378	8.33333	7.20721	7.20721	7.43243	7.43243	11.5385	10.6818	7.43243	7.43243	9.23423	9.23423	9.02935	9.70655	2.92793	7.20721	7.20721	10.8352	10.8352	8.8	10	10	10	8.12641	8.35214	5.40541	5.40541	4.72973	4.95495	6.08108
52	Pristimantis_UCS3_QCAZ26642_Azuay_San_Antonio	6.08696	5.47368	5.47368	8.42105	8.42105	5.55556	5.55556	7.173	6.31808	10.1695	10.1695	9.93658	9.91561	6.94737	6.73684	7.09677	3.14465	3.17797	6.49895	6.51261	6.31579	6.31579	7.57895	7.57895	9.91561	10.6095	8.42105	8.42105	7.78947	7.78947	7.80591	9.07173	5.68421	5.47368	5.47368	9.01468	9.01468	7.69231	8.9172	8.9172	8.9172	6.96203	7.173	5.68421	5.68421	6.94737	7.15789	6.52632
[truncated: 4 more columns]
